# Supplementary material for: The Effect of Radioiodine Therapy on the Prognosis of Differentiated Thyroid Cancer with Lung Metastases
Source: Biomedicines. 2024 Feb 27;12(3):532. doi: 10.3390/biomedicines12030532 (PMC10967879; doi:10.3390/biomedicines12030532)
Supplement: Supplementary file 1 [file biomedicines-12-00532-s001.zip]

Archive with 2 entries (2 files):
- Supplement information.pdf
- Supplement Table.pdf
